# Supplementary material for: Why school tobacco bans fail: staff engagement in enforcement in Belgian schools
Source: Health Promot Int. 2026 Mar 3;41(2):daag031. doi: 10.1093/heapro/daag031 (PMC13016720; doi:10.1093/heapro/daag031)
Supplement: daag031_Supplementary_Data [file daag031_supplementary_data.zip]

Archive with 4 entries (4 files):
- Additional file 1. STROBE_checklist_cross-sectional.docx
- Additional file 2. Evolution scale.docx
- Additional file 3. Exploratory factor analysis.docx
- Additional file 4. Response rate analysis.docx
